# Supplementary material for: Iron-Dependent Regulation of Hepcidin in Hjv−/− Mice: Evidence That Hemojuvelin Is Dispensable for Sensing Body Iron Levels
Source: PLoS One. 2014 Jan 7;9(1):e85530. doi: 10.1371/journal.pone.0085530 (PMC3883712; doi:10.1371/journal.pone.0085530)
Supplement: Table S1 — Detailed statistical analysis of data shown in Figures 1 – 4 and S1–S5. Differences across the various groups were evaluated by one-way ANOVA with Bonferroni post-test correction. (XLSX) [file pone.0085530.s006.xlsx]

## Sheet: Sheet1
bar 1	wild type low iron diet
bar 2	wild type normal diet
bar 3	wild type high iron diet
bar 4	Hjv-/- low iron diet
bar 5	Hjv-/- normal diet
bar 6	Hjv-/- high iron diet
		wild type mice: differences across diets			Hjv-/- mice: differences across diets			differences across genotypes on same diet			differences across genotypes on various diets
		bars 1 vs 2	bars 1 vs 3	bars 2 vs 3	bars 4 vs 5	bars 4 vs 6	bars 5 vs 6	bars 1 vs 4	bars 2 vs 5	bars 3 vs 6	bars 3 vs 4	bars 1 vs 6	bars 1 vs 5	bars 2 vs 4	bars 2 vs 6	bars 3 vs 5
Fig. 1A	serum Fe	p<0.05	p<0.001	p<0.01	p<0.05	p<0.01	ns	p<0.001	p<0.001	p<0.001	ns	p<0.001	p<0.001	p<0.001	p<0.001	p<0.001
Fig. 1B	Tf saturation	p<0.01	p<0.001	p<0.01	ns	ns	ns	p<0.001	p<0.001	p<0.01	p<0.05	p<0.001	p<0.001	p<0.001	p<0.001	ns
Fig. 1C	serum ferritin	ns	p<0.001	p<0.001	p<0.001	p<0.001	ns	p<0.05	p<0.001	p<0.001	ns	p<0.001	p<0.001	p<0.001	p<0.001	p<0.001
Fig. 2B	liver Fe	ns	p<0.001	p<0.001	p<0.001	p<0.001	p<0.001	p<0.001	p<0.001	p<0.001	p<0.01	p<0.001	p<0.001	p<0.001	p<0.001	p<0.001
Fig. 2D	spleen Fe	p<0.001	p<0.001	p<0.001	ns	p<0.001	p<0.01	ns	p<0.001	p<0.001	p<0.001	ns	ns	p<0.001	p<0.001	p<0.001
Fig. 3A	liver hepcidin	ns	p<0.001	p<0.001	p<0.05	p<0.001	p<0.001	p<0.001	p<0.001	p<0.001	p<0.001	ns	p<0.001	p<0.001	p<0.05	p<0.001
Fig. 3B	spleen hepcidin	ns	p<0.001	p<0.001	ns	ns	ns	ns	ns	p<0.001	p<0.001	ns	ns	ns	ns	p<0.001
Fig. 4A	BMP6	ns	p<0.001	p<0.001	ns	p<0.001	p<0.001	ns	p<0.05	p<0.001	ns	p<0.001	p<0.05	ns	p<0.001	ns
Fig. 4B	pSmad1/5/8	ns	p<0.001	p<0.001	ns	ns	ns	ns	ns	p<0.001	p<0.001	ns	ns	ns	ns	p<0.001
Fig. 4C	Id1	ns	p<0.001	p<0.001	ns	p<0.001	p<0.01	ns	ns	p<0.001	p<0.001	p<0.01	ns	ns	ns	p<0.001
Fig. 4D	Smad7	ns	p<0.001	p<0.001	ns	p<0.01	p<0.05	ns	ns	p<0.001	p<0.001	ns	ns	ns	ns	p<0.001
Fig. S1A	serum Fe	ns	p<0.01	p<0.01	ns	ns	ns	p<0.01	p<0.05	p<0.05	ns	p<0.001	p<0.05	p<0.01	p<0.001	ns
Fig. S1B	Tf saturation	ns	p<0.001	p<0.001	ns	ns	ns	p<0.001	p<0.001	ns	ns	p<0.001	p<0.001	p<0.001	p<0.001	ns
Fig. S2	liver Fe	ns	p<0.001	p<0.001	p<0.001	p<0.001	p<0.001	p<0.001	p<0.001	p<0.001	p<0.05	p<0.001	p<0.001	p<0.001	p<0.001	p<0.001
Fig. S4	liver hepcidin	ns	p<0.01	p<0.01	ns	p<0.001	p<0.01	p<0.05	ns	p<0.001	p<0.001	ns	p<0.05	p<0.05	ns	p<0.001
Fig. S5	liver Hjv	ns	p<0.05	ns	ns	ns	ns	p<0.001	p<0.001	p<0.001	p<0.001	p<0.001	p<0.001	p<0.001	p<0.001	p<0.001
Table S1. Detailed statistical analysis of data shown in Figures 1-4 and S1-S5. Differences across the various groups were evaluated by one-way ANOVA with Bonferroni post-test correction.
